# Supplementary material for: Prevalence of suicidal behaviour among students living in Muslim-majority countries: systematic review and meta-analysis
Source: BJPsych Open. 2023 Apr 14;9(3):e67. doi: 10.1192/bjo.2023.48 (PMC10134265; doi:10.1192/bjo.2023.48)
Supplement: Supplementary file 1 [file bjosup.zip]

Archive with 3 entries (3 files):
- S2056472423000480sup001.docx
- S2056472423000480sup002.docx
- S2056472423000480sup003.docx
